# Supplementary material for: Phase I Clinical Trial on Pleural Mesothelioma Using Neoadjuvant Local Administration of Paclitaxel-Loaded Mesenchymal Stromal Cells (PACLIMES Trial): Study Rationale and Design
Source: Cancers (Basel). 2024 Oct 4;16(19):3391. doi: 10.3390/cancers16193391 (PMC11475395; doi:10.3390/cancers16193391)
Supplement: Supplementary file 1 [file cancers-16-03391-s001.zip]

Archive with 1 entries (1 files):
- cancers-3180163-supplementary.pdf
